# Supplementary material for: C11orf54 promotes DNA repair via blocking CMA-mediated degradation of HIF1A
Source: Commun Biol. 2023 Jun 5;6:606. doi: 10.1038/s42003-023-04957-1 (PMC10241914; doi:10.1038/s42003-023-04957-1)
Supplement: Supplementary file 4 — Supplementary Data 1 [file 42003_2023_4957_MOESM4_ESM.xlsx]

## Sheet: Fig1B
	qPCR data
	pLKO.1	shC11orf54-1	shC11orf54-2
	1	0.122475	0.0802422
	1.29304	0.120383	0.0837652
	1.10883	0.138293	0.0928731

## Sheet: Fig2A
	CCK8
	DAY	pLKO.1				shC11orf54-1				shC11orf54-2
	1	0.2867	0.3062	0.2995	0.2996	0.2933	0.291	0.3051	0.2993	0.2881	0.2932	0.283	0.3029
	2	0.472	0.4697	0.4419	0.4921	0.3801	0.4009	0.4016	0.3994	0.4006	0.4021	0.4157	0.4013
	3	0.6984	0.7208	0.7363	0.8397	0.5103	0.566	0.5653	0.5935	0.5379	0.511	0.5626	0.5938
	4	1.0342	0.9754	1.077	1.159	0.4828	0.6081	0.6738	0.6941	0.5242	0.6428	0.8493	0.7082
	5	1.4726	1.4016	1.5468	1.6167	0.9341	0.9099	0.9985	0.8911	0.9482	0.9648	1.0255	1.0511

## Sheet: Fig2C
	Colony formation quantitative results
	pLKO.1	shC11orf54-1	shC11orf54-2
	111	62	32
	91	63	45
	108	70	49

## Sheet: Fig2E
				EdU positive cells (%)
				pLKO.1	shC11orf54-1	shC11orf54-2
				54.2	40.2	23.5
				46.3	37.9	29.2
				50.4	33.2	28.2
				58.2	35.2	20.4
				49	27.4	23.6
				51	39.2	22.9
				46.9	36.7	28.1
				40.2	32.5	29.1
				58.2	36.3	18.7
				49.1	29.5	23.8

## Sheet: Fig2G
		10 μM cisplatin treatment quantitative results
		0h	1h	6h	12h	24h
		0.376783	0.551483	0.621645	0.640517	0.872481
		0.421204	0.670342	0.693053	0.782712	0.94227
		0.403729	0.702739	0.637382	0.707382	0.903782

## Sheet: Fig2H
	CCK8
		pLKO.1		shC11orf54-1		shC11orf54-2
	0um	1.1899	1.1693	0.9561	1.1655	1.1029	0.9323
	5um	1.3381	1.1703	0.9161	0.9395	0.9298	1.0483
	10um	1.0399	1.133	0.7018	0.6236	0.7077	0.7062
	20um	0.8974	0.9207	0.354	0.3275	0.351	0.3491
	40um	0.5545	0.5417	0.2071	0.206	0.2111	0.2153
	100um	0.2294	0.226	0.1993	0.1967	0.2008	0.2106

## Sheet: Fig2J
	Colony formation quantitative results
	pLKO.1	shC11orf54-1	shC11orf54-2
	45	2	0
	39	3	1
	33	2	0

## Sheet: Fig2K
							Apoptosis percentage (%)
								pLKO.1				shC11orf54
							CT	5.39	5.83	5.84	5.41	6.78	7.47	7.44	6.62
							Cisplatin	11.01	12.2	12.21	12.21	21.03	24.7	22.8	24.3

## Sheet: Fig2N
				Western blots quantitative results
					CT									Cisplatin
					pLKO.1			shC11orf54-1			shC11orf54-2			pLKO.1			shC11orf54-1			shC11orf54-2
				c-PARP	1	0.920198	0.940392	0.896753	0.93848	0.923193	0.896753	0.902392	0.87318	0.823108	0.831238	0.83212	3.4951	3.1009	3.0389	3.91117	3.87392	3.71981
				BAX	1	0.90232	1.02893	1.87686	1.63829	1.72938	1.59086	1.63803	1.7392	2.28524	2.09204	2.1029	2.85014	2.8392	2.87975	2.84889	2.73092	2.79283
				BCL2	1	0.893849	1.0493	0.405873	0.502391	0.48301	0.361834	0.43092	0.473112	1.18215	1.32911	1.12908	0.63902	0.590129	0.543204	0.748078	0.659302	0.694039
				c-caspase3	1	1.0532	0.89203	1.96332	1.83922	1.90239	2.75512	2.52889	2.52389	5.63157	5.82719	5.72379	13.9079	11.8025	12.2102	9.3888	10.1294	10.529

## Sheet: Fig3B-C
	Tail DNA %
		pLKO.1																				shC11orf54
	CT	0.018957	1.203	1.03322	0.000862503	0.501694	0.607121	0.51365	0.0339844	0.900322	0.0640607	0.701098	1.1949	1.01776	0.589284	0.8777	1.79526	0.46561	1.81075	0.436569	0.646798	2.47571	2.58819	1.12927	3.64124	1.83519	2.5162	3.46211	3.69714	1.22933	1.9984	2.58241	1.56643	2.19784	2.27522	2.60427	4.35601	2.23829	3.80547	2.39213	4.37272
	Cisplatin	11.172	2.60006	9.19674	6.00802	17.8099	17.8109	16.8506	5.09779	20.6177	12.3123	24.9763	4.10597	2.60431	3.00228	9.19556	8.97161	23.0589	9.19696	18.3004	17.8599	21.5242	22.6071	22.3619	19.2302	18.6541	21.3605	22.7944	21.7883	22.2856	19.9564	10.3912	22.2692	21.242	27.3927	23.9179	30.7765	23.404	14.8623	25.5995	24.4728
	Tail Moment
		pLKO.1																				shC11orf54
	CT	0.226255	0.358568	0.660262	0.175973	0.476091	0.149061	0.316481	0.426608	0.867533	0.420415	0.381283	0.461795	0.500749	0.0550749	0.255145	0.0752801	0.463973	0.0333317	0.00275974	0.0574807	0.40575	0.432581	0.150286	0.453401	0.260796	0.570407	0.565624	0.184378	0.184399	0.319744	0.516482	0.266292	0.571439	0.282727	0.498648	0.230198	0.271969	0.18046	0.48379	0.418046
	Cisplatin	12.477	14.8587	1.22203	11.8638	5.88786	19.8349	17.4885	14.3319	14.3319	8.61652	19.0546	9.34264	16.4064	14.6074	11.4379	13.6473	16.9153	11.5781	12.0159	14.2358	40.6807	41.145	35.5554	14.5381	27.7945	28.3802	42.4198	16.7047	19.2295	33.7287	23.8487	31.3116	41.9399	20.2737	17.4339	34.4255	36.7713	31.9302	17.7432	23.4003

[truncated: 24 more sheets: Fig3E, Fig3G, Fig3I, Fig4B, Fig4C, Fig4F, Fig4H, Fig5D, Fig5F, Fig6A, Fig6C, Fig6E, Fig6G, Fig7B, Fig7D, Fig7F, Fig7G, Fig7I, FigS2A, FigS2C …]
